# Supplementary material for: Effects of Pieris japonica (Ericaceae) dominance on cool temperate forest altered-understory environments and soil microbiomes in Southern Japan
Source: PLoS One. 2024 Jan 11;19(1):e0296692. doi: 10.1371/journal.pone.0296692 (PMC10783712; doi:10.1371/journal.pone.0296692)
Supplement: S1 Table — (XLSX) [file pone.0296692.s005.xlsx]

## Sheet: S1_Table
	S1 Table. Pieris sapling information for assessing root-associated fungi
	Regions	Collection date	ID	Height (cm)	D0 (mm)	Read counts
	Maruju	12 Oct. 2022	M-S1	7	1.85	33372
			M-S2	7.5	3.25	58879
			M-S3	7.5	2.85	43017
	Hirono	11 Oct. 2022	H-S1	10	1.76	41970
			H-S2	25	1.38	65409
			H-S3	16	2.45	43434
