# Supplementary material for: Effects of Pieris japonica (Ericaceae) dominance on cool temperate forest altered-understory environments and soil microbiomes in Southern Japan
Source: PLoS One. 2024 Jan 11;19(1):e0296692. doi: 10.1371/journal.pone.0296692 (PMC10783712; doi:10.1371/journal.pone.0296692)
Supplement: S2 Table — (XLSX) [file pone.0296692.s006.xlsx]

## Sheet: S2 Table
	S2 Table. Results of the linear-mixed-model analyses of the relative abundance of prokaryotic phyla with SOM content.
			Standardized model coefficients		% read count in total count
	Domain	Phylum	SOM content
	Archaea
		Crenarchaeota	0.000209947		0.169045
		Euryarchaeota	0.000105852	*	0.0241909
		Parvarchaeota	1.01448e-05	.	0.00136013
	Bacteria
		Acidobacteria	0.00191324		24.445
		Actinobacteria	0.0068277	**	12.9281
		AD3	-0.00313758		1.33157
		Armatimonadetes	0.000208077	*	0.127269
		Bacteroidetes	0.000477576		0.648394
		BHI80-139	-5.2587e-06		0.000485761
		Chlamydiae	0.00214722	***	0.666465
		Chlorobi	4.48754e-06		0.0259397
		Chloroflexi	-0.00917616	***	3.97236
		Cyanobacteria	0.000142445		0.176137
		Elusimicrobia	-0.00031925		0.334301
		FBP	5.44629e-06		0.00126298
		FCPU426	0.000173337	*	0.0570284
		Fibrobacteres	-1.04944e-06		0.000388609
		Firmicutes	0.000375602		0.269306
		GAL15	-0.000231857		0.183909
		Gemmatimonadetes	0.000652646	.	0.562803
		GN02	9.79972e-06	.	0.000971523
		Nitrospirae	-0.000819191		0.378602
		OD1	0.000827183	***	0.225102
		OP3	-6.70224e-06		0.00136013
		Planctomycetes	0.00208588		7.95969
		Proteobacteria	-0.00561025		39.7934
		Spirochaetes	7.42438e-06		0.0040804
		Tenericutes	1.77811e-05	.	0.00262311
		TM6	6.10343e-05		0.0885057
		TM7	0.000305788	**	0.113668
		Verrucomicrobia	0.00224506	**	4.1211
		WPS-2	-5.45157e-05		1.1973
		WS3	-2.90753e-05		0.00476046
		ZB3	-2.19261e-06		0.000291457
		unidentified	-0.000221082		0.183326
	Red and bold letters indicate significance at the p < 0.05 and red letters indicate significance at the p < 0.10 determined by LMM
	P-values: . < 0.1, * < 0.05, ** < 0.01, and *** < 0.001.
