# Supplementary material for: Effects of Pieris japonica (Ericaceae) dominance on cool temperate forest altered-understory environments and soil microbiomes in Southern Japan
Source: PLoS One. 2024 Jan 11;19(1):e0296692. doi: 10.1371/journal.pone.0296692 (PMC10783712; doi:10.1371/journal.pone.0296692)
Supplement: S3 Table — (XLSX) [file pone.0296692.s007.xlsx]

## Sheet: S3_Table
	S3 Table. Results of the linear-mixed-model analyses of the relative abundance of fungal phyla with two environmental variables and the read count (%) of root-associated fungi in the Pieris root samples.
		Standardized model coefficients				% read count in total counts	% read count in Pieris root
	Phylum	Pieris leaf		Litter weight
	Ascomycota	0.0103527		-0.0209026		27.9354	48.5342
	Basidiomycota	-0.017742		0.00342117		48.7261	28.7698
	Calcarisporiellomycota	0.000226054	*	-7.91111e-05		0.0259538	Not detected
	Chytridiomycota	-0.0025186		-0.00421345		1.93572	0.0391498
	Entomophthoromycota	-8.20266e-06		6.34233e-07		0.00134559	Not detected
	Entorrhizomycota	-6.99956e-05		-8.27467e-05		0.0063571	Not detected
	Glomeromycota	-0.000189123		0.000173068		0.0349967	0.575012
	Kickxellomycota	-6.85457e-05		-0.000281352		0.0797852	1.81976
	Monoblepharomycota	-4.80249e-06		-2.74705e-05		0.00345226	Not detected
	Mortierellomycota	-0.000708828		0.0108173	.	8.21083	10.9941
	Mucoromycota	-0.00159607		0.000555732		0.616197	0.00314596
	Olpidiomycota	-4.95815e-05		6.00353e-05		0.00405265	Not detected
	Rozellomycota	0.00867264	**	-0.0011996		1.22246	0.168134
	Zoopagomycota	0.000831874		0.000735417		0.23682	0.00873878
	unidentified	0.00341325		0.0103709		10.9605	9.088
	Red and bold letters indicate significance at the p < 0.05 and red letters indicate significance at the p < 0.10 determined by LMM
	P-values: . < 0.1, * < 0.05, ** < 0.01, and *** < 0.001.
