# Supplementary material for: Effects of Pieris japonica (Ericaceae) dominance on cool temperate forest altered-understory environments and soil microbiomes in Southern Japan
Source: PLoS One. 2024 Jan 11;19(1):e0296692. doi: 10.1371/journal.pone.0296692 (PMC10783712; doi:10.1371/journal.pone.0296692)
Supplement: S4 Table — The upper and lower parts of the triangular matrix are the correlation coefficient and p-value, respectively. (XLSX) [file pone.0296692.s008.xlsx]

## Sheet: S4_Table
	S4 Table. Results of Spearman’s correlation coefficient test for the environmental variables. The upper and lower parts of the triangular matrix are the correlation coefficient and p-value, respectively.
		Openness June	Openness Aug.	Openness Oct.	Soil Hardness	Litter weight	Humus weight	Pieris leaf	Bulk density	Water content	Rock	Root	pH	EC	Soil C	Soil N	C/N ratio	SOM content	NO3	NH4	K	Mg
	Canopy openness (%) June		0.440129	0.489145	0.0978769	0.0703857	-0.481519	-0.429728	0.224778	0.166728	-0.180758	-0.248539	-0.0327968	-0.111489	-0.0458883	-0.124408	0.113084	-0.139066	0.0266178	-0.0723369	-0.076488	-0.105746
	Canopy openness (%) Aug.	0.00722633		0.372978	0.0814978	0.150258	-0.126483	-0.120887	0.166699	0.129497	-0.00802909	-0.0172534	0.0406258	-0.147051	-0.117849	-0.193143	0.0669523	-0.0828539	0.0950181	0.0581105	-0.142699	0.0561313
	Canopy openness (%) Oct.	0.00246648	0.0250633		0.00387861	-0.109404	-0.361405	-0.335354	0.177831	0.269033	-0.00662851	-0.107579	0.143074	0.041064	-0.00115785	0.0184177	-0.00344489	-0.111221	0.172095	0.0842961	0.164588	-0.14338
	Soil Hardness	0.570101	0.636558	0.982089		-0.16888	-0.179246	-0.263395	0.330432	0.210116	0.0719443	0.289994	0.140411	-0.27487	-0.230714	-0.315394	-0.0188499	-0.228322	-0.0346517	-0.290645	-0.354943	-0.187181
	Total litter weight (g/m2)	0.683335	0.38173	0.525317	0.324812		0.205683	0.146876	-0.456706	0.0878383	-0.231697	0.19741	-0.506035	0.238337	0.533067	0.300242	0.705023	0.27882	-0.472769	0.0642883	0.303594	-0.234718
	Humus weight (g/m2)	0.00294597	0.462295	0.0303342	0.295551	0.228797		0.674058	-0.0328755	-0.182896	0.243537	0.208341	-0.309941	-0.0336435	0.106471	0.0215972	0.0935849	0.214319	-0.00929486	-0.24315	-0.240877	0.157097
	Pieris leaf (g/m2)	0.00890504	0.482487	0.0455615	0.120626	0.392659	>0.001		0.0564481	-0.11802	0.26652	0.19689	-0.049037	-0.160168	-0.10451	-0.112069	-0.121046	0.0254816	0.118372	-0.237608	-0.111527	0.292332
	Bulk density (g/cc)	0.187501	0.331192	0.299443	0.0490332	0.0051111	0.849041	0.743671		0.212032	0.575686	0.0663603	0.372309	-0.574166	-0.767126	-0.736128	-0.613047	-0.676162	0.403116	-0.358007	-0.313136	0.305414
	Water content (g/100 cc)	0.331107	0.451608	0.112594	0.2187	0.61046	0.285663	0.493007	0.214433		-0.0295524	0.0504954	0.169935	0.141957	0.104874	0.0588342	0.158346	0.090031	-0.100122	-0.00153317	0.0824129	-0.257909
	Rock (g/100 cc)	0.291429	0.962932	0.969394	0.676699	0.173923	0.152343	0.116123	0.000239193	0.86415		0.154065	0.273584	-0.389045	-0.509164	-0.465371	-0.492666	-0.481843	0.475462	-0.197356	-0.137004	0.309479
	Root (g/100 cc)	0.143836	0.920444	0.532294	0.0862277	0.248476	0.222705	0.24975	0.700582	0.76993	0.369645		-0.0138051	-0.272052	-0.17483	-0.326396	0.11967	-0.339377	-0.265753	-0.110929	0.0213873	-0.0145013
	pH (H2O)	0.849398	0.814015	0.405158	0.414048	0.00163992	0.0658254	0.776403	0.0253458	0.321756	0.106409	0.936308		-0.436997	-0.578398	-0.424786	-0.562988	-0.43476	0.127785	0.094541	0.033524	0.225849
	EC	0.517406	0.392088	0.812045	0.104709	0.161567	0.845556	0.35075	>0.001	0.408874	0.0190209	0.108461	0.00770058		0.716422	0.72984	0.446825	0.597694	0.0143368	0.300577	0.383787	-0.234946
	Soil C (%)	0.790429	0.49364	0.994653	0.175808	0.000815819	0.536549	0.544121	>0.001	0.542712	0.00151699	0.307804	>0.001	>0.001		0.911197	0.774524	0.828144	-0.362729	0.295393	0.341643	-0.251732
	Soil N (%)	0.469727	0.259055	0.915094	0.0609693	0.0752108	0.900504	0.515215	>0.001	0.733222	0.00423576	0.0520354	0.00981253	>0.001	>0.001		0.460845	0.792811	-0.149697	0.37282	0.413342	-0.146503
	C/N ratio	0.511393	0.698036	0.984091	0.913109	>0.001	0.587208	0.48191	>0.001	0.356327	0.00226913	0.486941	>0.001	0.00629575	>0.001	0.00467531		0.579566	-0.601257	0.162533	0.161152	-0.376838
	SOMcontent	0.418578	0.630938	0.518421	0.180455	0.0996153	0.209414	0.882723	>0.001	0.601542	0.00292404	0.0428735	0.0080554	>0.001	>0.001	>0.001	>0.001		-0.274533	0.128667	0.151495	-0.181427
	NO3 (mg/100 g)	0.877533	0.58147	0.315552	0.840986	0.00359437	0.957093	0.491711	0.014778	0.561243	0.00338271	0.117216	0.457661	0.93386	0.0296888	0.383531	>0.001	0.105152		-0.137381	0.0115472	0.335237
	NH4 (mg/100 g)	0.67503	0.736386	0.624985	0.0854925	0.709519	0.153015	0.162892	0.0320438	0.992919	0.248608	0.519527	0.583378	0.0748697	0.0802775	0.0251298	0.343589	0.454538	0.424293		0.594339	0.0483067
	K (mg/100 g)	0.657489	0.406403	0.337438	0.0336524	0.0718553	0.157013	0.517263	0.0629442	0.632763	0.425579	0.901466	0.846098	0.0208476	0.0414164	0.0122205	0.347759	0.37778	0.946709	>0.001		0.137951
	Mg (mg/100 g)	0.539343	0.745061	0.404145	0.274328	0.16822	0.360183	0.0836104	0.0700836	0.128846	0.0662501	0.933103	0.18535	0.167796	0.138592	0.393876	0.0234837	0.289616	0.045642	0.77965	0.422354
	In upper parts of the triangular matrix, bold letters indicate significance at the p < 0.05
	In lower parts of the triangular matrix, red and bold letters indicate significance at the p < 0.05 and red letters indicate significance at the p < 0.10
