# Supplementary material for: Effects of Pieris japonica (Ericaceae) dominance on cool temperate forest altered-understory environments and soil microbiomes in Southern Japan
Source: PLoS One. 2024 Jan 11;19(1):e0296692. doi: 10.1371/journal.pone.0296692 (PMC10783712; doi:10.1371/journal.pone.0296692)
Supplement: S5 Table — (XLSX) [file pone.0296692.s009.xlsx]

## Sheet: S5_Table
	S5 Table. Results of the linear-mixed-model analyses of the relative abundance of fungal trophic mode with two environmental variables and the read count (%) of root-associated fungi in the Pieris root samples
		Standardized model coefficients				% read count in total counts	% read count in Pieris root
	trophicMode	Pieris leaf		Litter weight
	Symbiotroph	-0.0885156	***	-0.00429449		29.718	12.9946
	Saprotroph-Symbiotroph	-0.0175105		-0.0102587		13.0835	12.4741
	Saprotroph	0.0629635	***	-0.0238218	*	7.4711	14.046
	Pathotroph-Symbiotroph	-0.00846233	*	0.00200082		2.88506	2.28956
	Pathotroph-Saprotroph-Symbiotroph	-0.00484073	.	-0.000824877		2.12047	6.18916
	Pathotroph	-0.0038261		4.05374e-05		1.78706	2.20532
	Pathotroph-Saprotroph	0.00125838	*	-0.000532959		0.27073	0.037402
	Unassigned (NA)	0.0568896	**	0.0401563	.	42.664	49.7639
	Red and bold letters indicate significance at the p < 0.05 and red letters indicate significance at the p < 0.10 determined by LMM
	P-values: . < 0.1, * < 0.05, ** < 0.01, and *** < 0.001.
