# Supplementary material for: Effects of Pieris japonica (Ericaceae) dominance on cool temperate forest altered-understory environments and soil microbiomes in Southern Japan
Source: PLoS One. 2024 Jan 11;19(1):e0296692. doi: 10.1371/journal.pone.0296692 (PMC10783712; doi:10.1371/journal.pone.0296692)
Supplement: S6 Table — (XLSX) [file pone.0296692.s010.xlsx]

## Sheet: S6_Table
	S6 Table. Results of the linear-mixed-model analyses of the relative abundance of fungal guild with two environmental variables and the read count (%) of root-associated fungi in the Pieris root samples
		Standardized model coefficients				% read count in total counts	% read count in Pieris root
	Guild	Pieris leaf		Litter weight
	Ectomycorrhizal	-0.0815834	***	-0.0287257		21.5979	4.88743
	Endophyte-Litter Saprotroph-Soil Saprotroph-Undefined Saprotroph	-0.00137426		0.0101432		8.07148	10.9675
	Ectomycorrhizal-Orchid Mycorrhizal-Root Associated Biotroph	-0.00726263		0.0217526		7.45893	0.113255
	Undefined Saprotroph	0.0640448	***	-0.0233197	*	6.13711	11.9746
	Ectomycorrhizal-Undefined Saprotroph	-0.0050143		-0.00249162		2.11473	0.129334
	Dung Saprotroph-Ectomycorrhizal-Litter Saprotroph-Undefined Saprotroph	-0.0132001	.	-0.0180346	**	1.77528	Not detected
	Animal Pathogen-Clavicipitaceous Endophyte-Fungal Parasite	-0.00869023	**	0.0019137		1.57679	0.00279641
	Plant Pathogen	-0.0041441	.	0.000821371		1.3411	1.88129
	Animal Pathogen-Endophyte-Epiphyte-Fungal Parasite-Plant Pathogen-Wood Saprotroph	-0.00254214	.	-0.00377905	*	0.788546	0.666245
	Dung Saprotroph-Ectomycorrhizal-Soil Saprotroph-Wood Saprotroph	0.00111718		2.8071e-05		0.596479	Not detected
	Endophyte-Epiphyte-Fungal Parasite-Insect Parasite	0.0035135	*	-0.00201135		0.576813	0.52223
	Endophyte	0.000287191		0.000519394		0.486442	3.08095
	Ectomycorrhizal-Fungal Parasite-Soil Saprotroph-Undefined Saprotroph	0.000215132		-0.000166987		0.449636	0.010137
	Ericoid Mycorrhizal	-0.000727693		8.31466e-05		0.448717	1.2084
	Plant Saprotroph-Wood Saprotroph	0.000224993		0.000762751		0.441142	1.19022
	Bryophyte Parasite-Dung Saprotroph-Ectomycorrhizal-Fungal Parasite-Leaf Saprotroph-Plant Parasite-Undefined Saprotroph-Wood Saprotroph	-0.001916		0.00389442	**	0.421246	0.00734058
	Dung Saprotroph-Undefined Saprotroph-Wood Saprotroph	-0.000664018		-0.00133485	.	0.381762	0.0244686
	Wood Saprotroph	-0.000232978		-0.000215734		0.357505	0.848012
	Animal Pathogen	-0.000754583		-0.000787517		0.231552	0.00174776
	Ectomycorrhizal-Fungal Parasite	-0.00236212		0.00220266		0.227343	Not detected
	Fungal Parasite	0.00134341	**	-0.000319943		0.214411	0.302362
	Endophyte-Soil Saprotroph-Undefined Saprotroph	0.000449177		0.000159052		0.180053	0.0251677
	Endophyte-Litter Saprotroph	0.000388629		0.000286486		0.172707	Not detected
	Orchid Mycorrhizal	0.0027153	**	-0.00100846		0.1346	Not detected
	Ectomycorrhizal-Fungal Parasite-Plant Saprotroph-Wood Saprotroph	-0.000763826		-0.000739971		0.112562	Not detected
	Lichenized-Undefined Saprotroph	0.00162589	***	-0.000579346		0.070246	0.00734058
	Endophyte-Litter Saprotroph-Wood Saprotroph	-0.000554172	.	-0.000496336		0.070093	0.189457
	Endomycorrhizal-Plant Pathogen-Undefined Saprotroph	5.68433e-05		0.000187738		0.0653487	0.0709589
	Ectomycorrhizal-Fungal Pathogen-Undefined Saprotroph	0.000317687		0.000105843		0.0651956	Not detected
	Animal Pathogen-Fungal Parasite-Undefined Saprotroph	0.000239383		4.557e-06		0.0606044	0.0143316
	Plant Pathogen-Wood Saprotroph	0.000431302	*	-0.000244676		0.0601453	Not detected
	Soil Saprotroph	-0.000162135		-0.000220912		0.0531819	Not detected
	Animal Pathogen-Dung Saprotroph-Endophyte-Lichen Parasite-Plant Pathogen-Undefined Saprotroph	0.000417758	*	0.000163638		0.051881	Not detected
	Dung Saprotroph	-0.000125602		0.000136404		0.0487437	Not detected
	Animal Pathogen-Endophyte-Plant Saprotroph-Soil Saprotroph	-0.00024897		-0.000631275	*	0.0466011	Not detected
	Animal Pathogen-Plant Pathogen-Undefined Saprotroph	0.000825811	*	-0.000274842		0.046295	0.0139821
	Undefined Saprotroph-Wood Saprotroph	-6.51087e-05		0.000274752	.	0.0415507	0.00873878
	Arbuscular Mycorrhizal	-0.000189123		0.000173068		0.0387195	0.575012
	Ectomycorrhizal-Endophyte-Plant Pathogen-Wood Saprotroph	-0.00025632		-3.70537e-05		0.0378012	0.377865
	Bryophyte Parasite-Leaf Saprotroph-Soil Saprotroph-Undefined Saprotroph-Wood Saprotroph	-0.00014487		-5.53753e-05		0.0344343	Not detected
	Endophyte-Plant Pathogen	-0.000106212		-3.57178e-05		0.0329039	0.0520832
	Algal Parasite-Fungal Parasite-Undefined Saprotroph	-0.000279855		-1.95749e-05		0.031603	Not detected
	Animal Pathogen-Endophyte-Fungal Parasite-Lichen Parasite-Plant Pathogen-Wood Saprotroph	0.00015677		5.91274e-05		0.031603	0.00524327
	Endophyte-Plant Pathogen-Wood Saprotroph	-7.45165e-05		-8.84157e-05		0.0247927	Not detected
	Bryophyte Parasite-Ectomycorrhizal-Ericoid Mycorrhizal	-0.000101855		-0.000124068		0.0189006	0.475739
	Endophyte-Plant Pathogen-Undefined Saprotroph	1.55114e-05		4.3983e-05		0.0138502	Not detected
	Leaf Saprotroph-Plant Pathogen-Undefined Saprotroph-Wood Saprotroph	-1.31126e-05		6.24931e-05		0.013085	0.00349551
	Algal Parasite--Leaf Saprotroph-Wood Saprotroph	0.00022404	*	-7.66136e-05		0.0122433	Not detected
	Endophyte-Undefined Saprotroph	-0.000112234		1.92056e-05		0.0118607	Not detected
	Dung Saprotroph-Endophyte-Undefined Saprotroph	-7.51917e-05		-0.000177875		0.0113251	Not detected
	Endophyte-Undefined Saprotroph-Wood Saprotroph	-3.37967e-05		4.20427e-05		0.00757555	Not detected
	Animal Pathogen-Endophyte-Plant Pathogen-Wood Saprotroph	-7.65346e-05		6.79682e-05		0.00681034	0.171979
	Dung Saprotroph-Nematophagous	4.2688e-05		-2.10971e-05		0.00642774	Not detected
	Endophyte-Lichen Parasite-Plant Pathogen-Undefined Saprotroph	2.41454e-05		-1.48586e-05		0.00374951	Not detected
	Lichen Parasite-Lichenized	-1.46347e-06		-1.09626e-05		0.00359647	0.0283137
	Litter Saprotroph-Soil Saprotroph-Wood Saprotroph	-3.12227e-05		3.08531e-05		0.00344343	Not detected
	Animal Pathogen-Endophyte-Lichen Parasite-Plant Pathogen-Soil Saprotroph-Wood Saprotroph	-1.04277e-06		3.16255e-06		0.0018365	Not detected
	Fungal Parasite-Undefined Saprotroph	1.18263e-05		-7.27769e-06		0.0018365	Not detected
	Dung Saprotroph-Endophyte-Litter Saprotroph-Undefined Saprotroph	-6.61171e-06		-2.62033e-05	.	0.00168345	Not detected
	Bryophyte Parasite-Ectomycorrhizal-Ericoid Mycorrhizal-Undefined Saprotroph	-1.10826e-05		-1.31016e-05		0.00145389	Not detected
	Dung Saprotroph-Plant Pathogen	-1.37578e-05		2.35424e-06		0.00145389	Not detected
	Lichen Parasite-Plant Pathogen-Wood Saprotroph	-1.54789e-05		1.37464e-05		0.00137737	Not detected
	Animal Endosymbiont	-1.41355e-05		2.16662e-05	.	0.00122433	Not detected
	Animal Pathogen-Undefined Saprotroph	-1.20391e-05		1.06916e-05		0.00107129	Not detected
	Algal Parasite-Bryophyte Parasite-Fungal Parasite-Undefined Saprotroph	6.74813e-06		-9.32371e-06		0.000918248	0.00559282
	Litter Saprotroph-Plant Pathogen	-7.73945e-06		6.87319e-06		0.000688686	Not detected
	Animal Pathogen-Endophyte-Epiphyte-Undefined Saprotroph	-3.49979e-06		-4.13734e-06		0.000459124	Not detected
	Dung Saprotroph-Plant Parasite-Soil Saprotroph-Undefined Saprotroph-Wood Saprotroph	2.50645e-06		8.31085e-07		0.000229562	Not detected
	Lichenized	-1.48749e-06		-2.62763e-06		0.000229562	3.86709
	Bryophyte Parasite-Ectomycorrhizal-Ericoid Mycorrhizal-Undefined Saprotroph-Wood Saprotroph	-1.44832e-06		2.47838e-07		0.000153041	Not detected
	Unassigned (NA)	0.0568765	*	0.0401774	.	42.666	49.7639
	Red and bold letters indicate significance at the p < 0.05 and red letters indicate significance at the p < 0.10 determined by LMM
	P-values: . < 0.1, * < 0.05, ** < 0.01, and *** < 0.001.
