# Supplementary material for: Effects of Pieris japonica (Ericaceae) dominance on cool temperate forest altered-understory environments and soil microbiomes in Southern Japan
Source: PLoS One. 2024 Jan 11;19(1):e0296692. doi: 10.1371/journal.pone.0296692 (PMC10783712; doi:10.1371/journal.pone.0296692)
Supplement: S7 Table — (XLSX) [file pone.0296692.s011.xlsx]

## Sheet: S7_Table
	S7 Table. Relative read count of the order-level Pieris root-associated fungi of six Pieris root samples
			% read count for each order							Mycorrhizae types*
	Phylum	Order	M-S1	M-S2	M-S3	H-S1	H-S2	H-S3	Average
	Ascomycota
		Acarosporales	3.51492	0	0	23.5645	0	0	3.86709
		Amphisphaeriales	0	0.361759	0	0.0285919	0	0	0.0786491
		Archaeorhizomycetales	0.110871	0	0	4.59852	0	5.77658	1.56459
		Capnodiales	0.140837	0	0	0	0	0.0207211	0.0195749
		Chaetosphaeriales	0.898957	0.772771	1.10421	0.0142959	0	0.891007	0.567322
		Chaetothyriales	14.2904	1.10396	0	10.1549	0.100904	0.0920938	3.42106	ErM
		Coniochaetales	0	0	0	0.00953062	0	0.0943961	0.0157298
		Diaporthales	0	0.178332	0	0	0	0.14735	0.0590742
		Eurotiales	0	0	0.162726	0	0	0	0.0244686	ECM
		GS34	0	0.0951103	0	0	0	0	0.0195749
		Helotiales	37.052	13.881	13.6434	17.6316	34.8285	20.3734	22.8736	ECM, ErM
		Hypocreales	4.70754	1.64405	2.91978	0.674291	0.261432	0.474283	1.55725	ErM
		Lecanorales	0.179791	0	0	0	0.0321057	0	0.0283137
		Mycosphaerellales	0	0	0	0.061949	0.0214038	0	0.0139821
		Ostropales	0	0.129078	2.95465	0	0	0	0.470846
		Pezizales	0.0749131	0	0	0	0	0	0.00873878	ECM
		Pleosporales	0	0.847501	1.14373	0.0786276	0.0275191	0.0368375	0.369825
		Pseudodactylariales	0	0	0	0	0	0.142745	0.0216722
		Rhytismatales	0	0	1.39945	14.0529	17.9165	0.115117	6.38595
		Saccharomycetales	0	0.12738	0	0	0	0	0.0262164
		Sordariales	0.0659235	0	0	0	10.4022	5.88709	3.27984	ECM
		Trichosphaeriales	0	0.380441	0	0	0	0	0.0782995
		Tubeufiales	0	0	0	0	0.00611537	0	0.00139821
		Venturiales	0.0179791	0	0	0	0	0	0.00209731
		Xylariales	0	0	0	0.0500357	0	0.594005	0.0975248
		unidentified	0.416517	0.429695	0	7.42435	9.00335	2.61316	3.68147
	Basidiomycota
		Agaricales	2.87067	2.41173	3.16619	0.00714796	0.229326	29.4815	5.83681	ECM, ErM
		Atheliales	0	0	0	1.65118	0	0.317723	0.290477	ECM
		Atractiellales	0.185784	0	0	0	0	0	0.0216722
		Auriculariales	0.110871	0	0	0	1.03197	0	0.248881	ECM
		Boletales	0	0.574059	0	0	0	0	0.118148	ECM
		Cantharellales	8.1895	0	0	0.0262092	21.8854	3.52259	6.49781	ECM
		Exobasidiales	0	0	0	0	0	0.154257	0.0234199
		Filobasidiales	0	0.341378	0	0.0381225	0	0.0874891	0.0891356
		Geastrales	0	0	0	0.0190612	0.0137596	0.0529539	0.0139821
		Polyporales	0.119861	0	0	0.00953062	0	0	0.0153803	ECM
		Russulales	1.53722	0.811834	0	0	0	8.6476	1.65932	ECM
		Sebacinales	5.72935	2.27755	58.2816	0.15249	0.0259903	6.96689	10.9867	ECM, ErM
		Thelephorales	0.464461	0	1.56217	11.4772	3.00264	0.612423	2.75237	ECM
		Trechisporales	0.90495	0	0	0	0	0	0.105565	ErM
		Tremellales	0.380559	0	0	0.0333572	0.0183461	0.17728	0.0803968
		Trichosporonales	0	0	0	0.0119133	0	0	0.00174776
		unidentified	0	0	0	0	0	0.184188	0.0279641
	Chytridiomycota
		unidentified	0	0.18003	0	0.0142959	0	0	0.0391498
	Glomeromycota
		Diversisporales	0.0149826	0	0	0	0	0	0.00174776	AM
		Glomerales	0.437493	2.53741	0	0	0	0	0.573264	AM
	Kickxellomycota
		Ramicandelaberales	0	8.82318	0	0.0262092	0	0	1.81976
	Mortierellomycota
		Mortierellales	2.93659	45.3421	2.35256	4.41744	0.637527	1.13275	10.9941
	Mucoromycota
		Umbelopsidales	0	0.0152856	0	0	0	0	0.00314596
	Rozellomycota
		GS11	0	0	0	0	0	0.0230234	0.00349551
		unidentified	0.461465	0.18003	0	0.19776	0.00611537	0.285491	0.164639
	Zoopagomycota
		Zoopagales	0	0	0	0.0595664	0	0	0.00873878
	unidentified		14.1855	16.5543	11.3095	3.51442	0.548854	11.095	9.08799
	Total		100	100	100	100	100	100	100
	Total read count		33372	58879	43017	41970	65409	43434	286081
	*: Leopold DR. Ericoid fungal diversity: Challenges and opportunities for mycorrhizal research. Fungal Ecology 24 (2016) 114-123
