# Supplementary material for: Effects of Pieris japonica (Ericaceae) dominance on cool temperate forest altered-understory environments and soil microbiomes in Southern Japan
Source: PLoS One. 2024 Jan 11;19(1):e0296692. doi: 10.1371/journal.pone.0296692 (PMC10783712; doi:10.1371/journal.pone.0296692)
Supplement: S1 Appendix — (XLSX) [file pone.0296692.s012.xlsx]

## Sheet: S1_Appendix
S1 Appendix. Environmental data measured in this study						%	m2 m-2	%	m2 m-2	%	m2 m-2	%		g m-2	g m-2	g m-2	g 100cc-1	g 100cc-1	g 100cc-1	g cc-1			mg 100g-1	mg 100g-1	mg 100g-1	mg 100g-1	mg 100g-1	mg 100g-1	mg 100g-1		%	%
Regions	Sites	Plot	Understory	Canopy	CanopyTreeGenera	Openness_June	LAI_June	Openness_Aug	LAI_Aug	Openness_Oct	LAI_Oct	SoilWaterPerc	SoilHardness	LitterWeight	HumusWeight	PierisLeaf	Rock	Root	VolumetricWaterContent	BulkDensity	pH	EC	N	NO3	NH4	P	K	Ca	Mg	Mg/K	SoilN	SoilC	SOMcontent
Maruju	M01	1	Pieris	Coniferous	Pinus	44.05	1.635	34.7	1.02	47.3	0.93	46.275	8.25	146	58.25	19.75	0	1.375	69.88	0.2362	4.41	0.06	3	0.1	2.8	0	16.4	0	4.6	0.7	1.063	22.202	0.614279
Maruju	M01	2	Pieris	Coniferous	Pinus	40.4	1.82	32.9	1.04	42.1	1.15	47.15	7	168.25	78.25	20.5	0	3.375	52.04	0.1396	3.93	0.07	3.81843	0.119081	3.69935	0	18.255	0	10.5836	1.4	1.102	24.888	0.418313
Maruju	M01	3	Pieris	Coniferous	Pinus	38	1.84	38.6	0.68	45.4	0.86	44.45	7.25	94	61	16.5	6.4	1.8	64.06	0.1775	4.76	0.07	4.12809	0.182638	3.94545	0	23.5518	0	13.8612	1.4	1.34	24.609	0.625278
Maruju	M02	1	Other	Coniferous	Pinus	45.7	1.45	33.1	0.9	46.1	0.87	46.825	7	52.25	18.5	0	0	0.85	62.38	0.3181	4.31	0.05	5.1	0.2	5	0	17.6	0	9.3	1.2	1.048	20.925	0.514713
Maruju	M02	2	Other	Coniferous	Abies	46.4	1.28	37	0.71	47.8	0.82	46.425	5.75	106.25	66.75	0	0	2.05	58.96	0.1935	3.81	0.08	3.6072	0.323821	3.28338	21.2905	24.9361	0	10.8228	1	1.331	29.307	0.678126
Maruju	M02	3	Other	Coniferous	Abies	44.8	1.4	31.8	0.94	45.9	0.95	45.3	6.75	129.75	167.75	0	0	1.15	56.65	0.1695	3.57	0.09	3.16019	0.154199	3.00599	0	16.5821	0	11.3864	1.6	1.396	36.39	0.831432
Maruju	M03	1	Pieris	Deciduous	Betula	39.2	1.86	29.6	1.11	42.4	1.01	48.025	7.25	83.75	214.75	35.25	0	1.075	47.19	0.1463	3.82	0.07	2.8	0.4	2.4	0	5.4	0	10.3	4.5	1.486	29.531	0.712191
Maruju	M03	2	Pieris	Deciduous	Betula	34	2.47	30	1.6	40.1	1.28	46.45	8.75	67.25	190	27.25	0	2.25	40.95	0.1284	4.5	0.05	2.39298	0.430847	1.96213	0	13.2641	0	12.467	2.2	1.139	20.885	0.637181
Maruju	M03	3	Pieris	Deciduous	Betula	34.3	2.27	30.1	1.35	40.9	1.2	49.925	5.5	78.5	237.25	23	0	0.275	55.05	0.1799	3.59	0.11	2.5	0.2	2.3	0	5.4	0	10.4	4.5	1.54	31.02	0.819041
Maruju	M04	1	Other	Deciduous	Carpinus	43.9	1.43	31.4	0.84	51.2	0.57	40.025	9.5	15.25	14	0	41.7	1.475	66.9	0.3607	4.89	0.05	2.78542	0.559487	2.22594	0	6.69591	0	9.6831	3.4	0.842	13.193	0.471423
Maruju	M04	2	Other	Deciduous	Carpinus	45	1.39	34.3	0.91	49	0.65	38.725	5.75	72.25	78.25	0	0.875	0.725	48.51	0.2536	4.9	0.04	1.98481	0.175321	1.80949	0	7.14917	13.5702	5.35976	1.8	0.672	11.423	0.510213
Maruju	M04	3	Other	Deciduous	Quercus	42	1.55	30.6	1.08	49.8	0.64	36.425	5.25	32.5	25.5	0	1.05	0.825	68.79	0.2927	3.99	0.09	3.19593	0.746961	2.44896	0	17.9139	0	7.93927	1	1.315	20.432	0.581808
Maruju	M05	1	Pieris	Coniferous	Abies	39.2	2.05	32.7	1.09	38.2	1.31	37.525	5	64.75	86	15	0.9	2.025	43.43	0.1767	4.31	0.08	3	0.2	2.8	0	6.7	0	7.6	2.7	0.997	19.184	0.562996
Maruju	M05	2	Pieris	Coniferous	Abies	40.8	1.88	23.2	1.86	45.4	0.94	42.925	4.25	54.75	141.25	17	0	1.35	51.87	0.1848	4.65	0.06	4.2	0.1	4.1	0	17	0	7.8	1.1	1.348	24.459	0.642492
Maruju	M06	1	Other	Coniferous	Abies	38.5	1.48	37.8	0.68	43.5	0.86	40.675	7.5	32.75	63.25	0	0	0.825	43.35	0.1839	4.23	0.06	4.85765	0.302898	4.55476	0	3.80776	34.8265	8.65719	5.3	1.114	19.859	0.637318
Maruju	M06	2	Other	Coniferous	Abies	43.9	1.36	37.2	0.79	44.8	0.8	40.25	9.25	99.25	72.25	0	0.325	2.275	48.67	0.216	4.45	0.05	4.03232	0.224228	3.80809	0	19.156	16.1314	11.1932	1.4	0.732	15.075	0.559746
Hirono	H01	1	Pieris	Coniferous	Abies	32.9	2.05	32.35	1.075	40.8	1.02	40.85	5.75	57.75	231.5	48.5	56.75	1.575	47.03	0.4149	4.98	0.03	3.78918	0.637719	3.15146	0	17.8981	0	18.411	2.4	0.779	10.902	0.467184
Hirono	H01	2	Pieris	Coniferous	Abies	40.4	1.63	35.6	0.79	42.4	0.86	38.85	8.75	58	290.75	43	19.15	4.05	52.99	0.4748	3.87	0.02	2.08602	0.323242	1.76278	0	3.69182	14.7847	14.2526	9	0.488	7.525	0.400642
Hirono	H01	3	Pieris	Coniferous	Abies	42.5	1.62	33.6	0.98	34.5	1.35	42.975	4.75	54	164.25	50	9.225	0.3	51.31	0.4036	4.87	0.04	2.46069	0.45861	2.00208	0	6.69473	15.0068	15.7451	5.5	0.658	10.077	0.51319
Hirono	H02	1	Other	Coniferous	Pinus	39.9	1.48	32	0.81	39.5	0.95	41.1	11.25	37	25.75	0	4.575	2.375	74.4	0.4125	5.4	0.04	2.69328	0.188909	2.50437	0	6.73179	23.5367	15.226	5.3	0.786	12.116	0.470733
Hirono	H02	2	Other	Coniferous	Abies	45.9	1.36	30.7	0.985	38.1	1.01	40.025	9.75	20.5	19.75	0	0	0.85	47.09	0.2201	4.43	0.07	3.38866	0.366458	3.02221	0	11.1752	30.5128	13.407	2.8	1.307	20.913	0.685464
Hirono	H02	3	Other	Coniferous	Abies	40.5	1.485	27.8	0.99	44.7	0.98	42	11	98.75	70.25	0	0	1.15	50.35	0.2712	4.13	0.05	3.19059	0.174957	3.01563	0	21.4136	26.9215	10.2224	1.1	1.348	24.298	0.608095
Hirono	H03	1	Pieris	Coniferous	Pinus	41.8	1.65	35	0.99	41.2	1.15	37.75	6.5	138.25	92.5	26.5	0	0.925	55.28	0.2042	3.56	0.08	2.84515	0.280942	2.56421	0	19.2594	32.6723	9.80145	1.2	1.301	27.609	0.752591
Hirono	H03	2	Pieris	Coniferous	Pinus	44.8	1.4	36.3	0.84	47.7	0.86	45.45	4.75	91.5	139.5	31	0	0.65	64.29	0.2385	4.19	0.06	3.47212	0.444736	3.02739	0	12.2321	7.57917	13.2576	2.5	1.157	20.258	0.637476
Hirono	H03	3	Pieris	Coniferous	Pinus	50.8	1.33	38.7	0.89	47.3	0.88	39.875	4.25	107	55.25	28	0	0.75	49.99	0.2105	4.19	0.05	2.97143	0.358596	2.61283	0	12.0549	0	14.53	2.8	1.311	24.882	0.691473
Hirono	H04	1	Other	Coniferous	Pinus	39.4	1.57	38.9	0.69	44.6	0.86	40.075	6	75	66.75	0	0	0.925	51.96	0.2197	4.37	0.06	4.3383	0.41545	3.92285	0	17.8339	27.6662	8.29807	1.1	1.286	21.92	0.666931
Hirono	H04	2	Other	Coniferous	Pinus	44.8	1.42	35.6	0.94	41.7	1.05	42.675	3.75	113.5	141.75	0	16.275	0.2	57.55	0.3002	4.07	0.07	4.22183	0.466309	3.75552	0	15.3196	30.1667	14.1325	2.2	1.113	19.184	0.5
Hirono	H04	3	Other	Coniferous	Pinus	43.6	1.45	35.7	0.78	40.9	1.02	44.925	5.25	65.75	97.75	0	0	0.3	41.8	0.1839	4.54	0.07	4.74192	0.40146	4.34046	0	19.4773	34.1717	17.194	2.1	1.322	22.928	0.622157
Hirono	H05	1	Pieris	Coniferous	Abies	42.8	1.71	35.9	0.84	50.8	0.77	41.45	6	40.75	83.25	22.5	8.725	0.925	29.07	0.2759	4.38	0.05	3.77383	0.487042	3.28679	0	6.5103	0	15.0783	5.4	0.953	14.751	0.469636
Hirono	H05	2	Pieris	Deciduous	Carpinus	38.4	1.96	29.8	1.23	54.4	0.55	41.35	1.25	49	44	22.75	0.35	1.2	54.38	0.2197	4.85	0.1	5.53525	0.487188	5.04806	11.537	42.1168	19.4582	17.2363	1	1.338	21.551	0.615473
Hirono	H06	1	Other	Coniferous	Pinus	46.6	1.44	31.6	0.99	45.6	0.95	41.525	8.5	63.5	11.75	0	20.925	1.15	33.8	0.4101	3.97	0.05	2.40346	0.536978	1.86648	0	10.511	32.2297	12.9646	2.9	0.662	9.487	0.334683
Hirono	H06	2	Other	Coniferous	Pinus	41.3	1.51	31	1.01	43.5	0.94	39.525	4.25	44.5	43.5	0	0	0.95	35.26	0.2769	4.31	0.04	2.86472	0.295008	2.56971	0	16.0894	16.9615	18.268	2.7	1.042	18.369	0.558726
Hirono	H07	1	Pieris	Deciduous	Quercus	38.7	1.69	29.9	1.28	40.8	1.35	38.825	5.25	62.25	72.25	22.5	0	1.15	59.08	0.2386	4.16	0.04	2.7317	0.11887	2.61283	0	6.01156	0	14.5963	5.7	0.968	18.243	0.658208
Hirono	H07	2	Pieris	Deciduous	Quercus	36.65	1.905	23.8	1.85	31.4	1.67	40.275	7.25	65.75	45	20.5	0	1.1	48.32	0.1789	4.36	0.07	4	0.4	3.6	0	23.6	0	11.2	1.1	1.085	18.56	0.536153
Hirono	H08	1	Other	Deciduous	Quercus	47.6	1.07	36.5	0.68	54.4	0.49	35.725	5.25	72.5	12.75	0	1.925	1.1	57.88	0.2918	4.78	0.04	3.06896	0.224695	2.84427	0	16.9991	17.5562	11.5911	1.6	1.078	18.502	0.478669
Hirono	H08	2	Other	Deciduous	Quercus	48.7	1.1	39.9	0.55	56.65	0.465	41.775	13.5	13.75	8.25	0	0	0.55	67.8	0.4497	4.85	0.06	3.06866	0.565993	2.50267	0	5.44268	22.187	12.0625	5.2	0.78	13.813	0.484064
